# Supplementary material for: Bacterial chondronecrosis with osteomyelitis related Enterococcus cecorum isolates are genetically distinct from the commensal population and are more virulent in an embryo mortality model
Source: Vet Res. 2023 Feb 23;54:13. doi: 10.1186/s13567-023-01146-0 (PMC9951403; doi:10.1186/s13567-023-01146-0)
Supplement: Supplementary file 1 — Additional file 1. Summary of E. cecorum isolates. Swabs were collected from both diseased (top) or healthy (bottom) birds originating from different farms. In case multiple houses were sampled from the same farm, this is indicated in the column “House”. [file 13567_2023_1146_MOESM1_ESM.xlsx]

## Sheet: Sheet1
Additional file 1. Summary of E. cecorum isolates. Swabs were collected from both diseased (top) or healthy (bottom) birds originating from different farms. In case multiple houses were sampled from the same farm, this is indicated in the column "House". Swabs were collected from the macroscopically affected pericard, caudal thoracic vertebrae or joint (either coxo-femur, knee joint or intertarsa…
			HEART			LEG									SPINE			HINDGUT
Farm	House	Bird	Peri-cardium	Isolate number	Pulso-type	Coxo-femoral joint	Isolate number	Pulso-type	Knee joint	Isolate number	Pulso-type	Intertar-sal joint (hock)	Isolate number	Pulso-type	Caudal thoracic vertebrae	Isolate number	Pulso-type	Colon	Isolate number	Pulso-type	Caecum	Isolate number	Pulso-type	Date of isolation	Age (days)
Diseased (Clinical lameness and lesions on necropsy)
A	unk.	1	no																		yes	42	P2	08/01/2020	34
A	unk.	2	yes	40	P2																yes	43	P2	08/01/2020	34
A	unk.	3	yes	41#	P2																yes	44	P2	08/01/2020	34
A	unk.	4	no																		yes	45	unique	08/01/2020	34
A	unk.	5	no																		no			08/01/2020	34
C	unk.	1													yes	95#	P1				yes	96#	unique	2020-03-17	97
C	unk.	2													yes	97	P1				yes	98#*	unique	2020-03-17	97
C	unk.	3													yes	99	unique				yes	100#	unique	2020-03-17	97
C	unk.	4													yes	101	unique				yes	102#*	unique	2020-03-17	97
C	unk.	5													yes	103	P1				yes	104#	unique	2020-03-17	97
D	unk.	1	yes	15	P6	yes	16	P6													yes	21	P6	2019-11-26	unk.
D	unk.	2				yes	18	P6													yes	22#*	P6	2019-11-26	unk.
D	unk.	3	yes	17	P7				no												yes	23	P7	2019-11-26	unk.
D	unk.	4	yes	19	P7	no															yes	24#*	unique	2019-11-26	unk.
D	unk.	5							yes	20#*	unique										yes	25#*	unique	2019-11-26	unk.
D	D.1	6							yes	68	P8										yes	69	P8	2020-03-03	27
D	D.1	7							no												yes	70#*	P8	2020-03-03	27
D	D.1	8				no															yes	71	P8	2020-03-03	27
D	D.1	9	yes	72	P8																yes	73	P8	2020-03-03	27
D	D.1	10							yes	74	P8										yes	75	P8	2020-03-03	27
D	D.2	11	yes	76	P8																yes	77	P8	2020-03-03	27
D	D.2	12							yes	78	P8										yes	79#	unique	2020-03-03	27
D	D.2	13							yes	80#*	P8										yes	81	P8	2020-03-03	27
D	D.2	14	yes	82	P8																yes	83	unique	2020-03-03	27
D	D.2	15	yes	84	P8																no			2020-03-03	27
E	unk.	1	no															yes	46#	unique				2020-01-14	unk.
E	unk.	2	yes	49	P11							yes	48#	P9				no						2020-01-14	unk.
E	unk.	3										yes	50	P11				no						2020-01-14	unk.
E	unk.	4	yes	52	P11				yes	53	P11	yes	51	P11				yes	54	P11				2020-01-14	unk.
E	unk.	5	no									yes	55	P11				yes	56	P11				2020-01-14	unk.
E	unk.	6													yes	36	P9				no			2019-11-28	44
E	unk.	7							yes	38#*	P9	yes	37	P9							yes	34	P9	2019-11-28	44
E	unk.	8													yes	39	P9				yes	35	P9	2019-11-28	44
F	unk.	1				yes	28	P10							yes	27#	P10							2019-11-26	unk.
F	unk.	unk.				yes	1	P12																2019-11-19	18
F	unk.	unk.				yes	2	P10																2019-11-19	18
F	unk.	unk.							yes	3#*	unique													2019-11-19	18
F	unk.	unk.	yes	4	P12																			2019-11-19	18
F	unk.	unk.	yes	5#	unique																			2019-11-19	18
F	unk.	unk.																			yes	6#*	P11	2019-11-19	18
F	unk.	unk.																			yes	7#*	unique	2019-11-19	18
F	unk.	unk.																			yes	8	P12	2019-11-19	18
F	unk.	unk.																			yes	9	P11	2019-11-19	18
F	unk.	unk.																			yes	10	P12	2019-11-19	18
F	unk.	unk.																			yes	11	P12	2019-11-19	18
F	unk.	unk.																			yes	12#	unique	2019-11-19	18
F	unk.	unk.																			yes	13	P12	2019-11-19	18
F	unk.	unk.																			yes	14	P12	2019-11-19	18
G	unk.	1							no												yes	57	P13	2020-01-27	25
G	unk.	2							yes	59#	P13										yes	58	P13	2020-01-27	25
G	unk.	3							yes	61	P13										yes	60	P13	2020-01-27	25
G	unk.	4							yes	63	P13										yes	62	P13	2020-01-27	25
G	unk.	5							yes	64	P13										no			2020-01-27	25
H	unk.	1							yes	93#	P16										yes	94	P16	2020-03-06	16
H	unk.	2							yes	86	P16										yes	87#	unique	2020-03-06	16
H	unk.	3							yes	88	P16										yes	89#*	P16	2020-03-06	16
H	unk.	4							yes	90	P16										yes	91	P16	2020-03-06	16
H	unk.	5							yes	92	P16														16
J	unk.	1													yes	106#*	P15				yes	105#	unique	2020-05-27	36
J	unk.	2													yes	108	P15				yes	107#	P15	2020-05-27	36
J	unk.	3	no									yes	110#	P5	yes	109	P15				no			2020-05-27	36
J	unk.	4													no						no			2020-05-27	36
P	P.1	1				yes	112	P15	yes	113#	P15										yes	111#*	P15	2020-05-25	34
P	P.1	2				yes	116	P14	yes	115#	P14										yes	114	P15	2020-05-25	34
P	P.2	3	no			no															yes	117#	P14	2020-05-25	34
M	unk.	1	no																		yes	118	NA	2020-06-12	29
M	unk.	2							no												yes	119	NA	2020-06-12	29
M	unk.	3							no												yes	120#	P4	2020-06-12	29
M	unk.	4	no			no															yes	121	P4	2020-06-12	29
M	unk.	5	no																		yes	122	NA	2020-06-12	29
Healthy (No clinical signs of lameness, no abnormalities during necropsy)
I	unk.	1																			yes	123#*	unique	2020-06-18	28
I	unk.	2																			yes	124	P5	2020-06-18	28
I	unk.	3																			yes	125	P5	2020-06-18	28
I	unk.	4																			yes	126	P5	2020-06-18	28
K	unk.	1																			yes	65#*	unique	2020-02-03	28
K	unk.	2																			yes	66#	unique	2020-02-03	28
L	unk.	1																			yes	67#*	unique	2020-02-19	28
L	unk.	2																			no			2020-02-19	28
L	unk.	3																			no			2020-02-19	28
N	unk.	1																			yes	85#*	unique	2020-03-04	28
N	unk.	2																			no			2020-03-04	28
N	unk.	3																			no			2020-03-04	28
O	unk.	1																			yes	127#	unique	2020-06-25	28
O	unk.	2																			yes	128#*	P3	2020-06-25	28
O	unk.	3																			yes	129	P3	2020-06-25	28
R	unk.	1																			yes	33#	unique	2019-11-27	unk.
R	unk.	2																			no			2019-11-27	unk.
R	unk.	3																			no			2019-11-27	unk.
R	unk.	4																			no			2019-11-27	unk.
grey shaded area = no macroscopic lesions detected and no bacterial culture performed.
no = macroscopic lesions observed, but no E. cecorum isolated from bacterial culture
yes = macroscopic lesions observed, and E. cecorum isolated from bacterial culture
NA = PFGE pulsotype not available; unk. = unknown; #= Strains were tested in PCR; *= Strains were tested in the chicken embryo mortality assay.
